# Supplementary material for: Impact of Management on Avian Communities in the Scottish Highlands
Source: PLoS One. 2016 May 19;11(5):e0155473. doi: 10.1371/journal.pone.0155473 (PMC4873258; doi:10.1371/journal.pone.0155473)
Supplement: S1 File — Estate and bird abundance data used in analyses. (CSV) [file pone.0155473.s002.csv]

columns 1-11; site management details
columns 12-58; bird abundance data
species name abbreviations; http://www.bto.org/sites/default/files/u10/downloads/taking-part/species_codes.pdf
easting and northing data has been with held to preserve anonymity of private land owners
SiteCode	Easting	Northing	Managed for grouse shooting	Managed for deer stalking	Managed for biodiversity conservation	Managed for sheep grazing	%Burn	Mammalian predator control	Avian predator Ccntrol	habitat diversity (Shannon)		RG	BK	MP	S	WC	SC	WW	SW	TW	W	WR	GH	PW	CH	GR	R	GT	CC	SL	HM	SK	CU	GP	DN	D	L	GK	SN	OC	CS	CK	PE	K	ML	BZ	HH	SE	EA
1	with held	with held	No	Yes	No	No	12.87178566	Yes	No	0.46		36	7	95	24	0	1	27	0	0	1	2	0	0	2	0	0	0	0	0	0	0	1	0	0	0	0	0	2	0	0	1	0	0	0	0	0	0	0
2	with held	with held	No	No	Yes	No	1.609968871	Yes	Yes	0.736		2	0	90	48	0	0	6	0	0	1	0	0	1	2	0	0	0	0	0	0	0	1	2	0	0	0	2	0	1	0	3	0	0	0	0	0	0	0
3	with held	with held	No	No	No	Yes	2.365093907	Yes	No	0.9		0	0	49	16	1	3	5	0	0	27	19	0	2	1	6	1	1	0	0	0	8	1	0	0	0	0	2	2	0	0	4	1	1	0	1	0	0	0
4	with held	with held	No	Yes	No	No	17.3466387	Yes	No	0.948		22	0	153	0	0	0	0	0	0	18	0	0	0	0	0	0	0	0	0	0	0	4	3	0	0	0	0	3	0	0	0	0	0	0	0	0	0	0
5	with held	with held	No	No	Yes	Yes	0.800872498	Yes	No	1.236		3	1	69	43	0	0	2	0	0	1	2	0	0	2	0	0	0	0	2	0	0	0	0	0	0	0	0	1	0	0	0	0	0	0	0	0	0	0
6	with held	with held	No	No	Yes	No	0	No	No	0.554		5	9	114	12	1	0	42	0	0	4	0	0	0	2	0	0	0	3	0	0	0	0	0	0	0	0	0	4	0	0	2	0	0	0	0	0	0	0
7	with held	with held	Yes	Yes	No	No	4.41892631	Yes	Yes	1.083		11	0	89	3	0	0	5	0	0	5	0	0	0	0	0	0	0	0	1	0	0	3	2	0	0	0	0	0	0	0	0	1	2	0	0	0	0	0
8	with held	with held	No	Yes	No	No	3.587195843	Yes	Yes	1.056		47	0	74	4	0	0	0	0	0	4	0	0	0	0	0	0	0	0	0	0	0	0	7	0	0	0	0	1	0	0	0	0	0	0	0	0	0	0
9	with held	with held	No	Yes	No	No	14.63951512	Yes	Yes	1.319		5	31	55	23	0	0	0	0	0	12	0	0	0	3	0	0	0	0	2	0	0	9	1	0	0	4	0	1	0	0	0	0	2	0	0	0	0	0
10	with held	with held	Yes	No	No	No	40.66593278	Yes	Yes	1.451		87	8	64	9	0	0	0	0	0	0	0	0	0	0	0	0	0	0	0	0	0	9	15	2	0	2	0	1	2	0	0	0	0	0	1	1	0	0
11	with held	with held	Yes	Yes	No	Yes	6.67321702	Yes	Yes	1.265		47	2	78	2	0	0	1	0	0	0	0	0	0	0	0	0	0	0	0	0	0	7	16	0	0	0	0	6	0	2	0	0	1	0	0	0	0	0
12	with held	with held	Yes	Yes	No	Yes	10.36766003	Yes	Yes	0.7		79	0	98	34	0	0	4	0	0	1	0	0	0	4	0	0	0	0	1	0	0	7	2	1	0	1	0	3	0	0	0	0	0	0	0	0	0	0
13	with held	with held	Yes	Yes	No	No	36.21102121	Yes	No	0.935		66	0	59	6	0	0	0	0	0	3	0	0	0	0	0	0	0	0	0	0	0	23	15	0	0	2	0	3	0	0	0	0	1	0	1	1	0	0
14	with held	with held	No	No	Yes	No	1.105862085	No	No	1.465		0	0	86	11	0	0	5	0	0	18	0	0	0	1	0	0	0	0	0	0	0	0	0	0	0	0	0	1	0	0	0	0	0	0	0	0	0	0
15	with held	with held	Yes	Yes	Yes	Yes	14.06277488	Yes	Yes	0.468		21	0	65	17	0	0	0	0	0	1	1	0	0	0	0	0	0	0	0	0	0	0	0	0	0	0	0	0	0	0	0	0	0	1	0	0	0	0
16	with held	with held	Yes	No	No	Yes	3.941237159	Yes	Yes	0.651		60	3	118	45	0	0	2	0	0	1	0	0	0	0	0	0	0	0	0	0	0	2	2	0	0	0	0	1	0	0	0	0	0	0	3	0	2	0
17	with held	with held	Yes	No	No	Yes	15.02078369	Yes	Yes	0.651		66	0	103	47	0	0	0	0	1	0	0	0	0	0	0	0	0	0	0	0	0	0	9	0	0	0	1	1	0	0	0	0	0	0	1	0	0	0
18	with held	with held	Yes	Yes	No	No	9.232196984	Yes	Yes	0.97		31	0	150	24	2	5	7	0	0	14	1	0	0	0	0	0	0	0	2	0	0	12	0	0	0	3	2	3	2	1	0	0	0	2	0	0	0	0
19	with held	with held	No	Yes	No	No	0.731351689	Yes	Yes	0.743		5	0	67	1	0	0	2	0	0	7	0	0	0	0	0	0	0	0	0	2	0	2	8	0	0	0	8	3	0	0	0	0	0	1	0	0	0	1
20	with held	with held	No	No	Yes	No	1.75743368	Yes	Yes	0.852		5	0	159	41	2	0	10	1	0	6	2	0	0	4	0	0	0	0	0	0	0	1	0	0	0	1	1	11	3	0	5	1	1	1	2	0	0	0
21	with held	with held	No	No	No	Yes	1.1492121	Yes	Yes	0.68		0	2	109	33	1	0	32	1	0	3	0	1	0	9	0	0	0	0	2	0	0	2	0	0	1	0	0	0	0	0	3	0	0	0	0	0	0	0
22	with held	with held	No	No	Yes	No	17.25013649	Yes	Yes	0.634		2	0	54	9	0	0	6	0	0	0	0	0	0	0	0	0	0	0	0	0	0	1	0	0	0	0	0	0	0	0	0	0	0	0	0	0	0	0
23	with held	with held	Yes	Yes	No	No	5.313990787	Yes	Yes	1.187		43	0	71	4	0	0	0	0	0	5	0	0	0	0	0	0	0	0	0	0	0	1	2	1	0	0	0	0	0	0	0	0	0	0	0	0	0	0
24	with held	with held	No	No	No	Yes	0.655743317	No	No	1.444		41	0	72	4	2	0	0	0	0	12	0	0	0	0	0	0	0	0	0	0	0	3	1	0	0	2	1	1	2	0	0	4	3	0	3	0	0	0
25	with held	with held	No	No	No	Yes	0	No	No	0.023		1	0	30	24	0	0	1	0	0	3	0	0	0	0	0	0	0	0	0	0	0	0	0	0	0	0	2	1	0	0	0	0	0	0	1	0	0	0
26	with held	with held	No	No	No	Yes	0	No	No	0.001		3	0	126	40	0	0	2	0	0	16	0	0	0	0	0	0	0	0	0	0	2	0	0	0	0	0	0	2	0	0	3	0	0	0	0	0	0	0
[truncated: 20 more columns]
